# Supplementary material for: Identification of novel genetic factors underlying the host-pathogen interaction between barley (Hordeum vulgare L.) and powdery mildew (Blumeria graminis f. sp. hordei)
Source: PLoS One. 2020 Jul 2;15(7):e0235565. doi: 10.1371/journal.pone.0235565 (PMC7332009; doi:10.1371/journal.pone.0235565)
Supplement: S1 Table — (XLSX) [file pone.0235565.s001.xlsx]

## Sheet: S1 Table
S1 Table Characterization of the selected 267 barley genotypes (phenotyping panel) for the seedling powdery mildew resistance
							D35/3			RiIII
Whealbia	Genebankb	Genotype name	Growth habit	Biological status	Country of origin	Row type	Øc	SDd	BLUEe	Ø	SD	BLUE	Max BLUEf		a official Whealbi number
WB-001	not specified	Manas	winter	advanced/improved cultivar	Ukraine	6	73.5	10.4	72.4	80.6	8.9	77.4	77.4		b official genebank identifier
WB-002	not specified	Igri	winter	advanced/improved cultivar	Germany	2	44.7	18.5	45.2	45.9	20.2	41.2	45.2		c arithmetic means of the normalized infected leaf area (in %)
WB-003	not specified	KW Cassia	winter	breeder's material	United Kingdom	2	62	15.8	61.1	63	8.7	59.4	61.1		d standard deviation of the normalized infected leaf area (in %)
WB-007	not specified	Saffron	winter	breeder's material	United Kingdom	2	61.8	17	60.9	58.5	20	55.3	60.9		e calculated best linear unbiased estimation (BLUE) value
WB-008	not specified	Joy	winter	breeder's material	Germany	2	36.5	12	38.6	29.7	8.3	32.2	38.6		f in silico generated maximal infection based on the selection of the higher BLUE value
WB-009	not specified	Wintmalt	winter	breeder's material	Germany	2	28.6	7.1	28.3	29.2	8.7	34.5	34.5		h not analysed
WB-010	not specified	Meridian	winter	breeder's material	United Kingdom	6	37.4	17.8	35.4	39.4	14.8	44.9	44.9		i excluded from further analyses
WB-011	not specified	Escadre	winter	breeder's material	United Kingdom	6	32.9	8.4	37.7	41.5	7.1	40.5	40.5		j from these genotypes no exome capture data were available
WB-012	not specified	Lomerit	winter	breeder's material	Germany	6	55	15.5	54.7	60.3	13.1	57	57
WB-013	not specified	Tenor	winter	breeder's material	Germany	6	48.3	19.9	49.8	57.1	18	57.1	57.1		The information which were summarized in this table were published on the URGI website and they were complemented according to data published by Bustos-Korts et al. (2019).
WB-014	not specified	Tonic	winter	breeder's material	Germany	6	57.2	12.6	57.6	53.7	10.5	52.4	57.6
WB-016i	not specified	Irina	spring	breeder's material	Germany	2	0	0	NAh	0	0	NA	NA		Bustos-Korts D, Dawson IK, Russell J, Tondelli A, Guerra D, Ferrandi C, Strozzi F, Nicolazzi EL, Molnar-Lang M, Ozkan H, et al. 2019. Exome sequences and multi-environment field trials elucidate the genetic basis of adaptation in barley. Plant Journal 99: 1–20.
WB-017i	not specified	Aurelia	spring	breeder's material	Germany	2	0	0	NA	0	0	NA	NA
WB-018i	not specified	Orphelia	spring	breeder's material	Germany	2	0	0	NA	0	0	NA	NA
WB-019i	not specified	Asta	spring	breeder's material	Germany	2	1.5	2.2	NA	0	0	NA	NA
WB-020	not specified	Aldebaran	winter	advanced/improved cultivar	Italy	6	61.3	13.4	60	55.3	18.1	59.3	60
WB-022	not specified	Dea	winter	traditional cultivar	Germany	6	44.4	18.6	46.2	54	23.5	53.3	53.3
WB-023j	not specified	Fridericus	winter	advanced/improved cultivar	Germany	not specified	43.7	17.3	NA	43.7	12.8	NA	NA
WB-024	not specified	HATIF DE GRIGNON	alternative	traditional cultivar/landrace	France	6	36.5	13.4	36.9	43.2	18.6	42.7	42.7
WB-026	not specified	Ponente	winter	advanced/improved cultivar	Italy	6	31.6	10.7	31.8	31.4	17.2	34.4	34.4
WB-027	not specified	ROBUR	winter	advanced/improved cultivar	France	6	60.1	9.4	59	60.9	9.6	64.3	64.3
WB-028	not specified	Nure	winter	advanced/improved cultivar	Italy	2	42.3	17.8	42.1	53.2	20.8	48.3	48.3
WB-031	not specified	Tarm92	facultative	advanced/improved cultivar	Turkey	2	43	12.2	38.6	45.9	15.6	39.7	39.7
WB-039	not specified	Istos	winter	advanced/improved cultivar	Italy	2	62.2	11.6	62.9	55.7	18	52.9	62.9
WB-040	not specified	Tibet-A4	facultative/winter?	traditional landrace	Tibet	6	36.5	24.6	38.1	47.9	23.5	44.1	44.1
WB-042	HOR214	not specified	spring	traditional landrace	Japan	6	39.2	19.3	38.9	37.9	22.1	42.3	42.3
WB-043i	HOR261	not specified	spring	advanced/improved cultivar	United States of America	6	0	0	NA	0	0	NA	NA
WB-045	HOR683	not specified	spring	traditional landrace	Greece	6	26.6	11.6	26.8	40.1	15.3	37.3	37.3
WB-047	HOR736	not specified	spring	traditional landrace	Albania	6	29.2	8.7	29.5	52.8	24.6	47.6	47.6
WB-048	HOR804	not specified	spring	advanced/improved cultivar	United States of America	6	40.5	18.9	40.7	29	21.7	28.1	40.7
WB-049	HOR842	not specified	spring	traditional landrace	China	6	10.6	9.9	14.6	8.3	7.4	20.3	20.3
WB-051	HOR1873	not specified	spring	traditional landrace	Greece	6	23.7	16.9	28.6	54.1	12.6	52.6	52.6
WB-052	HOR2573	not specified	spring	traditional landrace	Ethiopia	6	8.2	9.4	8	0	0	4.8	8
WB-054	HOR2551	not specified	spring	traditional landrace	Ethiopia	2	24.2	6.9	24.9	22.1	7.9	21.3	24.9
WB-055	HOR2932	not specified	spring	traditional landrace	Ethiopia	6	29.7	23.5	30.4	27.7	30.8	26.9	30.4
WB-056	HOR3075	not specified	spring	traditional landrace	Ethiopia	6	11.9	9.7	15.9	0	0	-0.4	15.9
WB-058	HOR3275	not specified	spring	advanced/improved cultivar	China	6	25.3	11.9	27.2	29	19.1	37.5	37.5
WB-060	HOR3988	not specified	spring	traditional landrace	India	6	20.3	12.3	23.3	23.4	13.9	28.2	28.2
WB-061	HOR4031	not specified	spring	traditional landrace	India	6	50.7	15.3	49.7	58.3	14.8	55	55
WB-063	HOR4400	not specified	spring	advanced/improved cultivar	Eritrea	2	51.9	16.2	50.5	42	12.5	45.7	50.5
WB-065i	11193	MAROCAINE O79	spring	traditional cultivar/landrace	Morocco	6	0	0	NA	0	0	NA	NA
WB-066	11194	MAROCCO	spring	traditional cultivar/landrace	Morocco	6	13.4	11.1	15.8	18.5	17.5	25.8	25.8
WB-068j	11506	OSIRIS~US RHYN	spring	traditional cultivar/landrace	Algeria	not specified	63.1	12.9	NA	57.8	14.9	NA	NA
WB-069	11563	RABAT	spring	traditional cultivar/landrace	Morocco	2	29.3	15.3	30.5	38.2	15.7	37.9	37.9
WB-070	11678	TUNISIE 1451	spring	breeder's material	Tunisia	6	42.7	14.6	41.9	49.5	16.7	45.7	45.7
WB-072j	11680	TUNISIE 4A	spring	breeder's material	Tunisia	not specified	59.9	10.8	NA	64.2	14.1	NA	NA
WB-073j	HOR5188	not specified	spring	traditional landrace	Ethiopia	not specified	26.8	10.6	NA	38.6	14.9	NA	NA
WB-074	HOR5342	not specified	spring	traditional landrace	Ethiopia	6	46.7	15.8	45.3	52.2	14.8	48.4	48.4
WB-075j	HOR5593	not specified	spring	traditional landrace	Ethiopia	not specified	49.3	20.3	NA	28.2	21.4	NA	NA
WB-076j	HOR5865	not specified	spring	traditional landrace	Ethiopia	not specified	64.3	13.2	NA	60.4	12.6	NA	NA
WB-079j	HOR6253	not specified	spring	traditional landrace	Ethiopia	not specified	30.6	18.2	NA	43.9	18.6	NA	NA
WB-082j	HOR10310	not specified	spring	traditional landrace	Ethiopia	not specified	18.7	14.5	NA	1.1	2.1	NA	NA
WB-085j	HOR8658	not specified	spring	traditional landrace	Egypt	not specified	34.7	22.8	NA	54.8	18.8	NA	NA
WB-086j	HOR3592	not specified	not specified	traditional landrace	Ethiopia	not specified	33.7	14.8	NA	46.4	19.1	NA	NA
WB-087j	HOR3600	not specified	not specified	traditional landrace	Ethiopia	not specified	54.3	16.7	NA	13.6	14.3	NA	NA
WB-091	HOR10280	not specified	spring	advanced/improved cultivar	Libya	2	50.2	12.8	49	33.6	11	37.3	49
WB-092j	HOR4469	not specified	spring	advanced/improved cultivar	Syria	not specified	50.3	20.5	NA	53.1	21.6	NA	NA
WB-093j	HOR4288	not specified	spring	advanced/improved cultivar	Ethiopia	not specified	61.9	13.9	NA	51.1	14.1	NA	NA
WB-094	HOR1683	not specified	spring	advanced/improved cultivar	Morocco	6	32.9	21.6	34	30.3	15.8	27.4	34
WB-099	HOR4450	not specified	spring	advanced/improved cultivar	Ethiopia	2	45.4	27.5	54.4	34	30.5	37	54.4
WB-101	not specified	Morex IPK (Seq)	spring	traditional cultivar	USA	6	71.7	8	70.8	68.1	11.2	64.4	70.8
WB-102	not specified	Beatrix-gebeizt	spring	traditional cultivar	Germany	2	34	27.5	34.7	32.4	13.7	27.8	34.7
WB-105i	not specified	Streif-gebeizt	spring	traditional landrace	Germany	2	0	0	NA	0	0	NA	NA
WB-106	not specified	Ursa-gebeizt	spring	traditional landrace	Germany	2	24	24.3	25.7	36.5	24	34.1	34.1
WB-107i	not specified	Victoriana-gebeizt	spring	traditional landrace	Austria	2	0	0	NA	0	0	NA	NA
WB-110j	BCC0003	IG 128089	spring	traditional landrace	Afghanistan	not specified	56.8	14.8	NA	55.2	17.4	NA	NA
WB-111	BCC0093	IQ 70061	facultative	traditional landrace	Iraq	2	57.8	15.5	56.8	57.1	7.5	53.4	56.8
WB-112j	BCC0118	IG 128216	facultative (?)	traditional landrace	Libya	not specified	27.5	16.8	NA	24.2	13	NA	NA
WB-113	BCC0126	IG 31903	facultative (?)	traditional landrace	Morocco	6	50.3	14.4	50	54.8	12.1	51.7	51.7
WB-114	BCC0129	IG 31925	facultative (?)	traditional landrace	Morocco	6	50.5	14	49.8	47.9	10	44	49.8
WB-116j	BCC0161	IG 32086	facultative (?)	traditional cultivar	Morocco	not specified	47.3	12.8	NA	50.4	12.8	NA	NA
WB-119	BCC0190	IG 31424	facultative (?)	traditional cultivar	Syria	2	65.7	10	64.7	74	10.3	68.2	68.2
WB-120	BCC0192	IG 31444	facultative (?)	traditional cultivar	Syria	not specified	0	0	7	43.1	29.6	45.9	45.9
WB-121	BCC0195	IG 31513	facultative (?)	traditional cultivar	Syria	2	50.7	22.2	49.5	69.1	9.5	65.2	65.2
WB-123	BCC0219	K-10628	facultative (?)	traditional cultivar	Tajikistan	6	34.1	11.3	35.3	43.2	20.8	42.7	42.7
WB-126	BCC0427	E Dong 85-1	spring	breeding/research material	China	2	32.2	21.5	29.7	48.9	12.5	45.3	45.3
WB-128	BCC0436	Vladivostok	spring	traditional cultivar	China	6	65	11.2	64.2	64.2	9.6	62	64.2
WB-130	BCC0439	Fengtien Black	spring	traditional cultivar	China	6	46.1	17.3	47.1	31	18.4	29.7	47.1
WB-131	BCC0446	Harbin Native	spring	traditional cultivar	China	6	67.1	9.2	55.9	55.7	18.9	52.3	55.9
WB-133	BCC0502	Itu Native	spring	traditional cultivar	China	6	29.9	12.5	29.6	37.8	9.6	34.9	34.9
WB-135	BCC0526	C-138	spring	traditional cultivar	India	6	65.6	12.6	64.8	66.6	11.6	63	64.8
WB-136j	BCC0527	BHS169	spring	traditional cultivar	India	not specified	49.5	21.7	NA	47.6	20.1	NA	NA
WB-137	BCC0532	Ratna	spring	traditional cultivar	India	6	13.1	10.3	9.3	8	7.9	4.3	9.3
WB-138	BCC0533	Lakhan	spring	traditional cultivar	India	6	51	19.6	50.5	53.1	11.5	47	50.5
WB-142	BCC0577	Pandukeshwar 2	spring	traditional cultivar	India	6	49.4	13.1	48.4	66	18.2	63.2	63.2
WB-143	BCC0579	Bijoria	spring	traditional cultivar	India	6	67.1	10.3	66.4	70.8	7.1	66.9	66.9
WB-144	BCC0581	Bana	spring	traditional cultivar	India	6	64.6	10.6	65.4	62.9	10.6	60.2	65.4
WB-147	BCC0666	Buhobori	spring	traditional landrace	Korea (South)	6	39.2	15.1	39.5	48.6	13	47.9	47.9
WB-148	BCC0667	Namhaebori	spring	traditional landrace	Korea (South)	6	16.3	19.4	16.8	31.6	30.5	29.7	29.7
WB-149	BCC0675	Hyanmaeg	spring	traditional cultivar	Korea (South)	2	52.8	14.5	52.1	52.6	11.2	56.6	56.6
WB-151	BCC0718	Sariweon Yugmobori 1	spring	traditional cultivar	Korea (South)	6	59.2	12.8	57.1	59.4	18.2	58	58
WB-152	BCC0729	Gupo Covered 2	spring	traditional cultivar	Korea (South)	6	23.8	12.5	23.8	18.7	13.2	24.2	24.2
WB-153	BCC0732	Gho 4	spring	traditional cultivar	Nepal	6	56.8	21.5	56.4	53.9	17.8	58.3	58.3
WB-154	BCC0745	Macha Khola 1	spring	traditional cultivar	Nepal	6	61.5	12.5	60.2	56.6	10.3	60.3	60.3
WB-156	BCC0766	Ulleri 10	spring	traditional cultivar	Nepal	6	65.8	9.2	65.1	68.9	6.4	63.4	65.1
WB-157	BCC0768	Ulleri 20	spring	advanced/improved cultivar	Nepal	6	73.9	4.5	64.1	66.4	25	64.5	64.5
WB-158	BCC0776	TKN24b	spring	breeding/research material	Nepal	6	61.9	12.3	54.7	58.2	23.5	55	55
WB-159	BCC0801	AC Oxbow	spring	traditional cultivar	Canada	2	63.6	15.6	62.2	51.6	20.5	56.2	62.2
WB-160	BCC0806	Aliso	spring	advanced/improved cultivar	Mexico	6	21.5	17.4	21	28	11.4	32.5	32.5
WB-161	BCC0812	Arupo	spring	traditional cultivar	Mexico	2	10.3	14.5	21.8	11.1	15.5	15.6	21.8
WB-162	BCC0817	Beecher	spring	traditional cultivar	United States of America	not specified	50.9	19.1	49.5	35.9	18.4	40.3	49.5
WB-165	BCC0847	Compana	spring	traditional cultivar	United States of America	2	39.8	14.8	39.4	37	17.3	41.5	41.5
WB-166	BCC0852	Diamond	spring	traditional cultivar	Canada	6	64.4	9.6	63.4	63.6	9.8	60.4	63.4
WB-167	BCC0860	FNC 1	spring	traditional cultivar	Uruguay	2	19.2	16.6	21	35.9	21.4	36.4	36.4
WB-168	BCC0869	Gobernadora	spring	traditional cultivar	Mexico	2	39.2	17.7	38.7	39.8	24.1	37.2	38.7
WB-169	BCC0875	Hazen	spring	traditional landrace	United States of America	6	68.2	7.8	67.4	69.5	8.5	66.9	67.4
WB-170	BCC0881	Husky	spring	traditional cultivar	Canada	6	55.4	9.9	55.6	53.8	12.6	50.9	55.6
WB-175	BCC0907	Munsing	spring	traditional cultivar	United States of America	2	38.3	14.2	38.8	54.9	14.7	52.3	52.3
WB-177	BCC0929	Sanalta	spring	advanced/improved cultivar	Canada	not specified	0.3	0.9	NA	57.3	10.6	NA	NA
WB-181	BCC1368	Aramier	spring	advanced/improved cultivar	Netherlands	2	57.8	10.1	57.9	57.1	18	54.5	57.9
WB-182j	BCC1370	Beatrice	spring	advanced/improved cultivar	France	not specified	61	20.1	NA	4.2	4.1	NA	NA
WB-183	BCC1371	Beka	spring	advanced/improved cultivar	France	2	54.4	12.8	54.9	54.5	9.3	57.9	57.9
WB-185	BCC1373	Blenheim	spring	advanced/improved cultivar	United Kingdom	2	34.1	16.4	36.4	2.8	3.1	9.4	36.4
WB-186	BCC1374	Gambrinus	spring	advanced/improved cultivar	Netherlands	2	52.5	12.2	48	50.5	21.1	46.7	48
WB-187	BCC1376	Carlsberg II	spring	advanced/improved cultivar	Denmark	2	52.5	17.2	51.8	50.7	17.7	54.3	54.3
WB-188	BCC1377	Ceres	spring	traditional cultivar	France	2	52.6	18.3	52.4	59.2	18.6	61.3	61.3
WB-189	BCC1378	Claret	spring	advanced/improved cultivar	United Kingdom	2	41.9	17.7	44.1	58.6	12.6	59.7	59.7
WB-190j	BCC1379	Diamant	spring	advanced/improved cultivar	Czech Republic	not specified	41.8	14.1	NA	39.3	17.3	NA	NA
WB-191	not specified	Sixtine	Winter	traditional landrace	Italy	6	46.1	12.7	44.9	5.9	4.5	1.9	44.9
WB-192	BCC1381	Georgie	spring	traditional cultivar	United Kingdom	2	19.1	9.9	22.4	39.1	18.7	40.3	40.3
WB-193	BCC1382	Golden Promise	spring	traditional cultivar	United Kingdom	2	40.7	18.8	38.7	37.6	16.8	42.9	42.9
WB-194	BCC1383	Golf	spring	traditional cultivar	United Kingdom	2	24.2	13	24.9	60.2	17.1	59.6	59.6
WB-195	BCC1384	Grit	spring	advanced/improved cultivar	Germany	2	45.8	15	48.6	31.7	18.2	34.4	48.6
WB-196	BCC1385	Gryf	spring	advanced/improved cultivar	Poland	2	53.4	14.6	54.6	47.3	12.6	44	54.6
WB-199	BCC1389	Hunter	spring	advanced/improved cultivar	Ireland	2	60.5	13.4	59	47.6	22.2	51.7	59
WB-200	HOR7531	not specified	spring	advanced/improved cultivar	Poland	2	49.6	18.7	48.2	56.9	15.3	60.3	60.3
WB-201	BCC1391	Isaria	spring	advanced/improved cultivar	Germany	2	62	9.3	58.7	65.2	11.9	62.5	62.5
WB-203	BCC1394	Mansholt, zweizeilig	spring	advanced/improved cultivar	Netherlands	2	43.6	18.3	43	39.4	12.8	37.4	43
WB-204	BCC1395	Menuet	spring	breeding/research material	Netherlands	2	22.4	14.9	21.9	47.8	13.3	52.9	52.9
WB-206	BCC1397	MFB 104	spring	advanced/improved cultivar	Hungary	2	48.9	17.4	48.5	47.9	14.2	44	48.5
WB-208	BCC1399	Nancy	spring	advanced/improved cultivar	Sweden	2	60.4	10.3	59.8	34.2	12.8	37.9	59.8
WB-210	BCC1401	Ortolan	spring	advanced/improved cultivar	Germany	2	56.7	11.4	57.9	56.9	14.6	53.7	57.9
WB-211	BCC1402	Pallas	spring	advanced/improved cultivar	Sweden	2	58.1	15.4	55.7	60.4	10.5	56.5	56.5
WB-214	BCC1405	Plumage Archer	winter	traditional cultivar	Italy	2	26	13.1	23.9	29.6	11.2	34.9	34.9
WB-217	BCC1409	Quantum	spring	advanced/improved cultivar	Australia	2	22.7	11.2	25.9	58.6	11.1	59.9	59.9
WB-218	BCC1410	Rika	spring	traditional cultivar	Sweden	2	47.3	16.2	46.5	59.5	11.2	54.8	54.8
WB-219i	BCC1411	Salome	spring	traditional cultivar	Germany	2	0	0	NA	0	0	NA	NA
WB-220	BCC1412	Sõrla	spring	traditional cultivar	Sweden	2	66.1	13.2	65.4	59.6	10.7	56.4	65.4
WB-222	BCC1414	Spartan	spring	advanced/improved cultivar	Czech Republic	2	60.1	7.8	59.2	56.2	9.3	52.4	59.2
WB-224	BCC1416	Tellus	spring	traditional cultivar	Sweden	2	51.7	17.7	50.7	46.7	17.4	41.6	50.7
WB-226i	BCC1418	Tyra	spring	traditional cultivar	Denmark	2	0	0	NA	0	0	NA	NA
WB-227	BCC1419	Union	spring	traditional cultivar	Germany	2	65.4	13.8	64.4	60.5	17	61.5	64.4
WB-228	BCC1420	Vada	spring	traditional cultivar	Netherlands	2	23.3	16.7	25.9	54.7	17.2	55.9	55.9
WB-229	BCC1421	Valticky	spring	traditional cultivar	Czech Republic	2	41	16.5	43.1	24.6	22.8	27.5	43.1
WB-232	BCC1424	Volla	spring	traditional cultivar	Germany	2	56.8	13.6	55.8	50.2	18.8	47	55.8
WB-236	BCC1431	Goldfoil	spring	traditional cultivar	Australia	2	56.7	16.4	56.1	52.9	14.2	56.3	56.3
WB-237	BCC1432	Hana	spring	traditional cultivar	Czech Republic	2	61.8	12.4	61.2	50.8	13.7	49.2	61.2
WB-241	BCC1441	Pflugs Intensiv	spring	traditional cultivar	Germany	2	40.6	23.1	40.1	41.8	19.2	37.6	40.1
WB-242	BCC1442	Plumage	spring	traditional cultivar	United Kingdom	2	41.8	11.8	39.7	48.3	12.8	45.2	45.2
WB-244	BCC1444	Slovensky 802	spring	traditional cultivar	Czech Republic	2	69	9.8	66.5	53.4	23	57.1	66.5
WB-247	BCC1448	Agneta	spring	traditional cultivar	Finland/Sweden	6	46.9	26	49.3	49.4	20.7	46.2	49.3
WB-249	BCC1452	Bigo	spring	traditional cultivar	Netherlands	6	63.5	13.1	62.4	65.6	13.6	62.4	62.4
WB-250	BCC1453	Olli	spring	traditional cultivar	Finland	6	72.9	8.5	71.9	72	10.2	68.7	71.9
WB-252	BCC1456	Viking	spring	traditional cultivar	Russian Federation	2	50.5	29.6	52.1	29.8	32	38.7	52.1
WB-253	BCC 1457	Risk	Spring	traditional cultivar	Russian Federation	2	45.8	21.2	40.9	36.7	20.3	32	40.9
WB-258	BCC1465	Doneckij 650	spring	traditional cultivar	Ukraine	2	57.5	13.8	57	63.9	11.2	59.2	59.2
WB-259	BCC1466	Odesskij 100	spring	traditional landrace	Ukraine	2	36.1	19.9	35.5	40.1	16.3	38.3	38.3
WB-260	BCC1467	Zhodinskij 5	spring	traditional landrace	Belarus	2	61.6	17.5	61.5	34.2	17.1	31	61.5
WB-261	BCC1468	Tselinij 213	spring	traditional landrace	Kazakhstan	2	60.2	14.8	58.7	57.4	20	55.7	58.7
WB-262	BCC1469	Granal	spring	traditional cultivar	Kazakhstan	2	20.8	17.3	22.6	21	18.6	27.7	27.7
WB-263	BCC1470	Unumli-Arpa	winter	traditional landrace	Uzbekistan	2	21.9	22.7	24.9	16.5	19.3	19.6	24.9
WB-269	BCC1480	K 16411	spring	traditional cultivar	Russian Federation	2	56.7	17	55.2	57.1	16.1	61	61
WB-270	BCC1481	K 3222	spring	traditional landrace	Russian Federation	2	59.3	9.3	58.5	58	15.9	61.6	61.6
WB-273	BCC1484	K 9511	spring	traditional landrace	Russian Federation	6	62.5	16.2	63.4	51	18.6	49.7	63.4
WB-274	BCC1485	Pallidum 45	spring	traditional cultivar	Russian Federation	6	67.2	13.9	66.7	66.2	8.2	62.1	66.7
WB-276	BCC1490	Tulunskii 23/11	spring	traditional cultivar	Russian Federation	6	64.2	8.7	60.6	69.5	8.3	68.9	68.9
WB-277	BCC1491	K 10693	spring	traditional cultivar	Russian Federation	6	57.4	12.7	55.8	49.3	14.4	46.2	55.8
WB-279	BCC1497	K 11749	spring	traditional cultivar	Kyrgyzstan	2	32.3	22	34.1	38.3	20.7	37.5	37.5
WB-280	BCC1498	K 17227	spring	traditional cultivar	Uzbekistan	6	48.2	19.4	47.9	50.9	17.8	48.3	48.3
WB-281	BCC1500	K 10628	spring	traditional landrace	Tajikistan	6	27.4	11.2	30.4	27.6	12.2	28.6	30.4
WB-282	BCC1503	K 10877	spring	traditional landrace	Turkmenistan	6	44.8	17.2	44.9	46.1	18	45.7	45.7
WB-287	BCC1529	Pumper	spring	traditional landrace	Australia	6	71.6	5.3	70.6	62.3	9.5	59.5	70.6
WB-290	BCC1561	HOR 383	spring	traditional landrace	Bulgaria	6	59.3	16.7	58	59.1	15.7	62.9	62.9
WB-297	HOR2835	FAO 3450	spring	breeding/research material	Iran	6	46.5	29.2	54.6	38.7	21.9	45.3	54.6
WB-299	HOR7985	not specified	spring	breeding/research material	Turkey	2	42.1	21.2	45.3	28.8	14.4	32.9	45.3
WB-300	HOR8006	HOR 8006	spring	traditional landrace	Turkey	2	69.1	11.5	68	69.7	7.5	66	68
WB-301j	HOR8050	HOR 8050	spring	traditional landrace	Turkey	not specified	54.6	17.3	NA	41	13.5	NA	NA
WB-302	HOR8113	HOR 8113	spring	traditional landrace	Turkey	2	38.1	11.7	38.7	42.7	17	42.1	42.1
WB-305i	HOR11371	MR 3/51	spring	traditional cultivar	Israel	2	0	0	NA	0	0	NA	NA
WB-306	HOR11372	W 23833/8108	spring	advanced/improved cultivar	Israel	2	0	0	-0.7	22	10.6	19	19
WB-307i	HOR11373	W 23833/2196 11	spring	advanced/improved cultivar	Israel	2	0	0	NA	0	0	NA	NA
WB-308	HOR11374	W 23829/8039 11	spring	traditional cultivar	Israel	2	0	0	-0.3	14.2	11.4	9.7	9.7
WB-311	HOR1962	Schwarze Gemeine Dreizack	spring	traditional cultivar	not specified	6	61.5	9.4	60.5	59.1	15.4	62.7	62.7
WB-312	not specified	Gull	spring	advanced/improved cultivar	Sweden	2	60.4	19.8	60.2	49.6	26.4	54	60.2
WB-313j	not specified	Binder	spring	traditional landrace	Denmark	not specified	33.5	23.4	NA	65	11	NA	NA
WB-314j	not specified	Bonus	spring	traditional landrace	Sweden	not specified	51.2	22.7	NA	37.5	25.5	NA	NA
WB-315	not specified	Anni	spring	traditional landrace	Estonia	2	62.4	11.4	62.6	60.6	10.4	57.9	62.6
WB-316	not specified	Optic	spring	traditional landrace	United Kingdom	2	60	11.8	58.7	7.8	4.4	12.1	58.7
WB-317	not specified	Asplund	spring	traditional landrace	Sweden	6	61.2	11.9	61.9	65.6	11.3	62.9	62.9
WB-319	not specified	Maskin	spring	traditional landrace	Norway	6	40.9	17.7	42.3	42	19	39.3	42.3
WB-320	not specified	Vairogs	spring	traditional landrace	Latvia	not specified	39.9	13.9	39.9	47.8	10	46.8	46.8
WB-321	HOR4697	Jukag gedbori	winter	traditional landrace	Korea (North)	intermedium	64.3	12.3	65.1	53.3	15.3	50.5	65.1
WB-324	BCC0053	IG 32498	spring/facultative (?)	traditional landrace	Egypt	6	52.2	17.7	53.4	50.4	15.7	47.7	53.4
WB-325	BCC0056	IG 32812	spring/facultative (?)	traditional landrace	Egypt	2	57.8	9	58.6	56	16.1	54.7	58.6
WB-327	BCC0097	IG 128193	spring/facultative (?)	traditional landrace	Jordan	2	64	9.3	59.2	55.8	21.5	58.4	59.2
WB-329	BCC0099	IG 128195	spring/facultative (?)	traditional landrace	Jordan	2	73.3	14.9	71.8	72.4	12.6	75.1	75.1
WB-330j	BCC0100	IG 128196	spring/facultative (?)	traditional landrace	Jordan	not specified	42.1	26.8	NA	68.2	14	NA	NA
WB-333	BCC0104	IG 128200	spring/facultative (?)	traditional landrace	Jordan	2	73.7	4.9	69.1	58.9	15.9	55.7	69.1
WB-340	BCC0187	IG 31406	spring/facultative (?)	advanced/improved cultivar	Syria	6	54.9	21.8	55.6	68.8	14.4	68.3	68.3
WB-346	BCC0196	IG 31518	spring/facultative (?)	traditional landrace	Syria	2	73.6	6.6	72.4	77.7	7	71.7	72.4
WB-349	BCC0020	Black Egyptian	spring/facultative (?)	traditional landrace	United Arab Emirates	2	42.5	11.7	42.9	47	16.1	46	46
WB-350	BCC0201	IG 32708	spring/facultative (?)	advanced/improved cultivar	Syria	6	40	18.3	41.6	57.1	20	57.1	57.1
WB-351	BCC0203	IG 32729	spring/facultative (?)	traditional landrace	Syria	6	48.2	22.5	49.9	38.2	24.3	37.7	49.9
WB-352i	BCC0205	IG 32742	spring/facultative (?)	traditional landrace	Syria	6	0	0	NA	0	0	NA	NA
WB-355	BCC0214	IG 128167	spring/facultative (?)	breeding/research material	Syria	6	64.9	12.9	63.9	57.3	11	54	63.9
WB-356	BCC0216	IG 128173	spring/facultative (?)	traditional landrace	Syria	2	61.4	13.3	59.5	68.9	6.9	65.6	65.6
WB-357	HOR2589	Sudan	spring/facultative (?)	traditional landrace	Sudan	6	59.8	14.8	59.1	64.3	11.1	64.6	64.6
WB-358i	HOR3045	Soggio Soudan (B) S.G. 147/49	spring/facultative (?)	traditional landrace	Sudan	not specified	0.3	0.9	NA	1.2	1.9	NA	NA
WB-360	HOR 4514	not specified	spring/facultative (?)	traditional landrace	Yemen	deficiens	52.9	16	52	50.7	19.3	49.4	52
WB-363	HOR8212	Beduienengerste	spring/facultative (?)	traditional landrace	Egypt	6	60.6	20.1	59.7	46.2	19.1	42.4	59.7
WB-365	HOR4008	not specified	winter (?)	traditional landrace	China	intermedium	24.9	8	26.3	27.1	17.4	23.4	26.3
WB-369j	HOR572	not specified	spring	traditional landrace	Turkey	not specified	38.2	16.1	NA	42.3	11.7	NA	NA
WB-370	HOR3983	Peruvian Sel.1	spring	traditional landrace	United States of America	6	24.2	19.7	23.4	34.9	9.8	34.1	34.1
WB-372	HOR7939	not specified	spring	traditional landrace	Ethiopia	2	17.1	8.8	17.1	0	0	-1.1	17.1
WB-374	HOR10463	not specified	spring	breeding/research material	Georgia	2	29.5	17.2	30.2	62.3	21.1	63.2	63.2
WB-376	HOR2833	not specified	spring	traditional landrace	Iran	2	61.9	8.1	58	57.7	10.3	54.4	58
WB-377	HOR10651	not specified	spring	traditional landrace	Iraq	2	35	12.8	37.1	40.3	15.2	39.6	39.6
WB-378j	10116	ORGE SUD-MAROC	winter	traditional cultivar/landrace	Morocco	not specified	34.4	15	NA	49.4	17.1	NA	NA
WB-385i	10599	ALGER 48	spring	traditional cultivar/landrace	Algeria	not specified	0	0	NA	0	0	NA	NA
WB-388j	HOR1178	not specified	spring	traditional landrace	Turkey	not specified	72	4.3	NA	66.5	14.2	NA	NA
WB-391j	HOR1740	not specified	spring	traditional landrace	Turkey	not specified	52.7	13	NA	53	18.9	NA	NA
WB-392j	HOR8158	not specified	spring	traditional landrace	Turkey	not specified	37.2	15.9	NA	46.4	16.3	NA	NA
WB-397j	HOR3961	not specified	spring	traditional landrace	Austria	not specified	10.8	11.1	NA	19.7	14.1	NA	NA
WB-400	HOR5428	not specified	spring	traditional landrace	Ethiopia	6	24.9	17	27.9	28.5	16.2	31.3	31.3
WB-401	HOR5939	H-2207	spring	traditional landrace	Ethiopia	6	17.5	11.6	17.6	6	6.7	6.3	17.6
WB-406j	HOR0940	not specified	not specified	traditional landrace	not specified	not specified	41.4	19.4	NA	41.2	23	NA	NA
WB-411j	HOR4261	not specified	spring	traditional landrace	Iran	not specified	40.4	17.9	NA	44.8	21.4	NA	NA
WB-413j	HOR4264	not specified	spring	traditional landrace	Iran	not specified	31.6	19.5	NA	29	18.9	NA	NA
WB-415j	HOR10477	not specified	spring	traditional landrace	Iraq	not specified	45.4	21.3	NA	46	17.3	NA	NA
WB-419j	HOR10768	not specified	spring	traditional landrace	Iraq	not specified	50.9	19.7	NA	47.9	17.8	NA	NA
WB-423j	HOR9883	not specified	spring	traditional landrace	Libya	not specified	40.4	13.8	NA	45	15.6	NA	NA
WB-424	HOR9842	not specified	spring	traditional landrace	Libya	6	63.7	14	64.4	57.9	21.4	56.7	64.4
WB-425j	HOR10170	not specified	spring	traditional landrace	Libya	not specified	63.6	8.6	NA	61.7	9.7	NA	NA
WB-427	HOR10136	not specified	spring	traditional landrace	Libya	6	61.3	16.4	60.1	43.9	17	49	60.1
WB-428	HOR10105	not specified	spring	traditional landrace	Libya	6	37.1	14.1	37.7	29.4	12.4	28.4	37.7
WB-429j	HOR10111	not specified	spring	traditional landrace	Libya	not specified	43.6	19.6	NA	27.5	11.1	NA	NA
WB-430j	HOR10121	not specified	spring	traditional landrace	Libya	not specified	61.1	12.8	NA	60.3	12	NA	NA
WB-433j	HOR800	not specified	not specified	traditional landrace	Yugoslavia	not specified	44.1	17.9	NA	43.3	16	NA	NA
WB-435j	HOR10283	not specified	spring	traditional landrace	Libya	not specified	50.9	14.2	NA	37.6	13.1	NA	NA
WB-440j	HOR10126	not specified	spring	traditional landrace	Libya	not specified	28.3	10.5	NA	29.6	14.6	NA	NA
WB-442j	HOR1159	not specified	spring	traditional landrace	Greece	not specified	24.8	11.4	NA	29	8.2	NA	NA
WB-446	BCC1576	not specified	spring	traditional landrace	Spain	6	36	16.7	36.6	48.9	15.6	46	46
WB-449	HOR13932	LOS RODEOS	spring	traditional landrace	Spain	6	39.2	19.1	39.2	45.6	21	47.1	47.1
WB-450	HOR13928	VALLE DE SANTA INES	spring	traditional landrace	Spain	6	28	9.9	28.6	34.7	11.5	33.9	33.9
WB-454	HOR 0452	not specified	spring	traditional landrace	Turkey	6	56.6	13	55.5	47.9	11.5	48.4	55.5
WB-456	HOR889	not specified	spring	traditional landrace	Turkey	6	40.6	14.3	41.4	46.3	15.3	45.6	45.6
WB-457	HOR194	not specified	spring	traditional landrace	Ukraine	6	52.5	19.4	51.7	52.3	17.8	57	57
WB-458	HOR1466	not specified	spring	traditional landrace	Turkey	6	48.5	18.7	47.6	53.3	17.7	59.5	59.5
WB-460	HOR5895	H-2165	spring	traditional landrace	Ethiopia	deficiens	19.3	8.2	19.9	23.5	9.3	22.6	22.6
WB-461i	HOR1468	Lyallpur 3647	spring	traditional landrace	India	2	0	0	NA	0	0	NA	NA
WB-462	HOR10334	not specified	spring	traditional landrace	Ethiopia	deficiens	18.1	10.9	19.4	42.3	20.6	39.7	39.7
WB-465	HOR5918	H-2188	spring	traditional landrace	Ethiopia	2	18.8	9.6	18.4	5.6	6	2.2	18.4
WB-466i	HOR5929	H-2197	spring	traditional landrace	Ethiopia	2	0	0	NA	0	0	NA	NA
WB-467	HOR11435	not specified	spring	wild	Ethiopia	2	36.9	18.3	39.3	33.7	21.2	39.8	39.8
WB-468i	HOR10484	not specified	spring	wild	Iraq	2	0	0	NA	0	0	NA	NA
WB-469	HOR2779	not specified	spring	wild	Iran	2	53.9	17.5	53.9	60.1	19.6	57.5	57.5
WB-472	HOR1464	not specified	spring	wild	Afghanistan	6	15.8	14.9	19.9	19.4	18	21.2	21.2
WB-473	HOR7321	not specified	spring	wild	Afghanistan	6	16.9	6.7	17.5	16.8	7.9	15.9	17.5
WB-474i	HOR5961	H-2230	spring	wild	Ethiopia	6	0	0	NA	0	0	NA	NA
WB-476	HOR3270	(Svalöfs 53/510-44)	spring	wild	Turkey	6	9.6	11.6	4.6	0	0	1.7	4.6
WB-478	HOR9929	not specified	spring	wild	Libya	6	30.4	9.2	31.1	32.9	8.3	34.6	34.6
WB-483	FT269	not specified	facultative/winter	wild	Jordan	not specified	3.5	4.2	8.7	0	0	-0.1	8.7
WB-486j	HID04	not specified	winter	wild	Iraq	not specified	38.5	16.4	NA	50.7	26.6	NA	NA
WB-490j	HID69	not specified	not specified	traditional landrace	Turkey	not specified	39.3	19.9	NA	40.9	10.2	NA	NA
WB-499i	HID144	not specified	facultative	wild	Iran	not specified	0	0	NA	0	0	NA	NA
WB-501	HID249	not specified	winter	not specified	Iran	not specified	59.4	8.8	56	53.4	16.7	57	57
WB-510i	not specified	Barke	spring	advanced/improved cultivar	Germany	2	0	0	NA	0	0	NA	NA
