# Supplementary material for: Identification of novel genetic factors underlying the host-pathogen interaction between barley (Hordeum vulgare L.) and powdery mildew (Blumeria graminis f. sp. hordei)
Source: PLoS One. 2020 Jul 2;15(7):e0235565. doi: 10.1371/journal.pone.0235565 (PMC7332009; doi:10.1371/journal.pone.0235565)
Supplement: S2 Table — (XLSX) [file pone.0235565.s002.xlsx]

## Sheet: S2 Table
S2 Table Virulence spectra of the powdery mildew isolates CH4.8, D35/3 and RiIII used for the resistance screening on a differential set of 33 barley lines
			Powdery mildew isolates1				1 represented by the names, the official JKI numbers and the country of origin on the basis of the NATO Codification System Country Codes
			CH4.8	D35/3	RiIII		2 annotated resistance genes
			247	242	75		3 until now unknown resistance gene
Accession	Gene2	Code	CHE	DEU	DNK		The infection types and the information about the resistance genes of the differential were provided by the JKI Kleinmachnow and the infection types were scored on a scale from 0-4 (0= resistant; 4=highly susceptible). The additional symbol 0(P) was included for a mlo-like phenotype (Silvar et al., 2011)
Alexis	mlo9	Mlo	0	0	0(P)
Antalja (WI/7)	Ml(WI-7)	WI-7	2	2	2
Borwina	Ml(Bw)	Bw	2-3	2-3	2-3		Silvar, C., Flath, K., Kopahnke, D., Gracia, M. P., Lasa, J. M., Casas, A. M., Igartua, E., & Ordon, F. (2011). Analysis of powdery mildew resistance in the Spanish barley core collection. Plant Breeding, 130(2), 195–202. https://doi.org/10.1111/j.1439-0523.2010.01843.x
Camilla	U3	U	1	1	1
Kredit	Ml(Kr)	Kr	3	3	2-3
Laverda (U)	Ml(Lv)	Lv	0	0	0
Lotta	Ml(Ab)	Ab	3	3	2-3
P01	Mla1	Al	0	0	1
P02	Mla3	Ri	1	1-2	3
P03	Mla6, (Mla14)	Sp	3	3	3
P04B	Mla7, Mlu	Ly,u	3	3	3
P06	Mla7, (Mlk)	Ly	3	3	2-3
P08B	Mla9	MC	0	3	3
P10	Mla12	Ar	3	3	2-3
P11	Mla13, Ml(Ru3)	Ru	3	0	3
P12	Mla22		3	3	0
P14	Mlra	Ra	3	3	2-3
P17	Mlk	Kw	1-2	3	3
P20	Mlat	At	2	2	2
P21	Mlg, (Ml(CP))	We	3	3	2-3
P22	mlo5	Mlo	0	2	0
P23	MlLa	La	2	3	2-3
P24	Mlh	Ha	3	3	3
SI-1 (RS1-12)	Ml(SI-1)	SI-1	1	1	1
SI-2	Ml(SI-2)	SI-2	2	1	0
SI-3	Ml(SI-3)	SI-3	1	0	1
SI-4 (1-B-87)	Ml(SI-4)	SI-4	0	0	3
SI-5	Ml(SI-5)	SI-5	0	3	2-3
SI-6	Mlf, mlt	SI-6	1	2	2
SI-7	Ml(SI-7)	SI-7	1	2	2
Steffi	Ml(St)	St	2-3	2-3	3
WI-1 (RS142‑29)	Ml(WI-1)	WI-1	0	0	0
Hanna	-	-	3-4	3	2-3
