# Supplementary material for: Identification of novel genetic factors underlying the host-pathogen interaction between barley (Hordeum vulgare L.) and powdery mildew (Blumeria graminis f. sp. hordei)
Source: PLoS One. 2020 Jul 2;15(7):e0235565. doi: 10.1371/journal.pone.0235565 (PMC7332009; doi:10.1371/journal.pone.0235565)
Supplement: S3 Table — (XLSX) [file pone.0235565.s003.xlsx]

## Sheet: S3 Table
S3 Table Used server and databases with the corresponding URLs
Online server	used database	URL	date retrieved
GBIS	NA	https://gbis.ipk-gatersleben.de/gbis2i/;jsessionid=5vGHUu4P1tI4TR0QdvloQWdfsy7dhokqOej3C_mFhVsjahwra7UM!-1396264926	2019-10-01
HarvEST barley	U35	https://harvest.ucr.edu/	2019-10-01
IPK Galaxy Server	Barley 2016 Chromosomes (IBSC 2016)	http://galaxy.ipk-gatersleben.de/	2019-10-01
IPK BLAST Server	Barley CDS HC May 2016	https://webblast.ipk-gatersleben.de/barley_ibsc/	2019-10-01
IPK BLAST Server	Barley CDS LC May 2017	https://webblast.ipk-gatersleben.de/barley_ibsc/	2019-10-01
IPK BLAST Server	full length cDNA	https://webblast.ipk-gatersleben.de/barley_ibsc/	2019-10-01
IPK BLAST Server	ipk 206633 barley ESTs	https://webblast.ipk-gatersleben.de/barley_ibsc/	2019-10-01
NCBI server	nucleotide collection (nr/nt)	https://blast.ncbi.nlm.nih.gov/Blast.cgi?PAGE_TYPE=BlastSearch	2019-10-01
Rice genome annotation project	genes in MSU RGAP release 7-protein sequences	http://rice.plantbiology.msu.edu/analyses_search_blast.shtml	2019-10-01
TAIR	TAIR10 proteins (protein)	https://www.arabidopsis.org/Blast/index.jsp	2019-10-01
