# Supplementary material for: Identification of novel genetic factors underlying the host-pathogen interaction between barley (Hordeum vulgare L.) and powdery mildew (Blumeria graminis f. sp. hordei)
Source: PLoS One. 2020 Jul 2;15(7):e0235565. doi: 10.1371/journal.pone.0235565 (PMC7332009; doi:10.1371/journal.pone.0235565)
Supplement: S4 Table — (XLSX) [file pone.0235565.s004.xlsx]

## Sheet: S4 Table
S4 Table Primer sequences used for the generation of the constructs
candidate gene	ID	sequence	transient assay
CG_1	HORVU5Hr1G078000	5'‑TCAGTACGTGTTGTCAGC‑3'	silencing
CG_1	HORVU5Hr1G078000	5'‑GGAATTTCTTTGCCTTCG‑3'	silencing
CG_1	HORVU5Hr1G078000	5'‑ATGGCGGAGAACCC‑3'	overexpression
CG_1	HORVU5Hr1G078000	5'‑CAACTATACGACGAGATCAGCAAC-3'	overexpression
CG_2	HORVU5Hr1G078330	5'‑TCAATCAGAGCTCACATCAAC‑3'	silencing
CG_2	HORVU5Hr1G078330	5'‑CGTACCTCGCAGTTATACTTG‑3'	silencing
CG_2	HORVU5Hr1G078330	5'-TCAATCAGAGCTCACATCAAC-3'	overexpression
CG_2	HORVU5Hr1G078330	5'-ATGAAGCACATATTCAAGATC‑3'	overexpression
CG_3	HORVU5Hr1G116860	5'‑CAATGAGGAAACAACGAAGCG‑3'	silencing
CG_3	HORVU5Hr1G116860	5' GGAACCCCAAAAAGATCACC-3'	silencing
CG_3	HORVU5Hr1G116860	5'‑ATGGACCCCGGCCTCTC‑3'	overexpression
CG_3	HORVU5Hr1G116860	5'‑TCAGGTTTGTACTCCAGGCTGC‑3'	overexpression
CG_4	HORVU5Hr1G117650	5'‑ATGCCAGGAAATTCACAAGG‑3'	silencing
CG_4	HORVU5Hr1G117650	5'‑AGGTGAGGCAGAAGCACAGT‑3'	silencing
CG_4	HORVU5Hr1G117650	5'‑TTAAATGAAAGAAAAGGTGGGAGGC‑3'	overexpression
CG_4	HORVU5Hr1G117650	5'‑CCGTCGTCTTCCTCTCCTAAGG‑3'	overexpression
