# Supplementary material for: Identification of novel genetic factors underlying the host-pathogen interaction between barley (Hordeum vulgare L.) and powdery mildew (Blumeria graminis f. sp. hordei)
Source: PLoS One. 2020 Jul 2;15(7):e0235565. doi: 10.1371/journal.pone.0235565 (PMC7332009; doi:10.1371/journal.pone.0235565)
Supplement: S5 Table — (XLSX) [file pone.0235565.s005.xlsx]

## Sheet: S5 Table
S5 Table Significant marker associations with the powdery mildew resistance
	-log10(p-value)					1 candidate gene number
Marker	Max	RiIII	D35/3	CG1		SNP significant in the Max trait were highlighted in bold.
SNP42827chr1H	2.55772	0.539349	4.48403			SNP significant in all traits were highlighted in blue.
SNP291382chr1H	3.88737	1.19725	6.09807
SNP3667470chr1H	3.89463	2.7973	4.5304
SNP3667488chr1H	3.89463	2.7973	4.5304
SNP3667491chr1H	3.89463	2.7973	4.5304
SNP3667503chr1H	3.89463	2.7973	4.5304
SNP3667516chr1H	3.89463	2.7973	4.5304
SNP3667517chr1H	3.89463	2.7973	4.5304
SNP3667520chr1H	3.89463	2.7973	4.5304
SNP5013817chr1H	4.01604	2.53637	5.71086
SNP7844730chr1H	4.74664	3.00516	4.1616
SNP324167645chr1H	4.28573	4.64363	3.52518
SNP324191524chr1H	4.47055	4.35723	3.71315
SNP16803666chr2H	3.33787	4.60048	2.2244
SNP16803672chr2H	3.33787	4.60048	2.2244
SNP437375879chr2H	5.13482	4.81808	3.82527
SNP517799609chr2H	4.56395	2.70303	3.62409
SNP519118124chr2H	4.55659	2.76963	3.35526
SNP519526061chr2H	4.50663	2.47778	3.62002
SNP519556675chr2H	4.70408	2.78487	4.20475
SNP520255788chr2H	4.76535	2.75615	3.75489
SNP669741419chr2H	4.83647	5.35916	4.3166
SNP669741426chr2H	5.27747	5.07574	4.88535
SNP669741901chr2H	4.16845	4.50809	3.70259
SNP669741993chr2H	4.26847	4.68832	3.82446
SNP669742149chr2H	4.30932	4.60384	3.84019
SNP669742305chr2H	4.46308	4.83576	3.96863
SNP669742599chr2H	5.74202	5.30924	5.15913
SNP669743745chr2H	5.2906	5.7018	4.29006
SNP732689879chr2H	3.23579	1.14159	4.70891
SNP732722329chr2H	3.18231	1.82946	4.90313
SNP732730198chr2H	4.29805	3.5498	4.46779
SNP732730298chr2H	3.9961	2.95806	4.61424
SNP732732141chr2H	3.9961	2.95806	4.61424
SNP738838256chr2H	3.88692	1.91509	4.80428
SNP760841462chr2H	0.786412	4.49898	0.209816
SNP760971467chr2H	1.45313	4.95155	0.629757
SNP760982349chr2H	1.06832	4.90853	0.3541
SNP760982369chr2H	0.907208	4.88354	0.302433
SNP760984635chr2H	1.02371	4.86719	0.339199
SNP760984640chr2H	1.02371	4.86719	0.339199
SNP760984641chr2H	1.02371	4.86719	0.339199
SNP760984653chr2H	1.02371	4.86719	0.339199
SNP760984654chr2H	1.02371	4.86719	0.339199
SNP760984657chr2H	1.02371	4.86719	0.339199
SNP760984662chr2H	1.02371	4.86719	0.339199
SNP760984686chr2H	1.02371	4.86719	0.339199
SNP760984694chr2H	1.02371	4.86719	0.339199
SNP761002172chr2H	0.931058	5.07752	0.291722
SNP761002177chr2H	0.931058	5.07752	0.291722
SNP761105520chr2H	1.46686	4.81453	0.652682
SNP761105999chr2H	0.806934	4.48048	0.217514
SNP761106781chr2H	0.931058	5.07752	0.291722
SNP761108435chr2H	0.931058	5.07752	0.291722
SNP761108447chr2H	0.931058	5.07752	0.291722
SNP761108638chr2H	0.931058	5.07752	0.291722
SNP761269553chr2H	0.931058	5.07752	0.291722
SNP761277368chr2H	0.684033	4.59388	0.152468
SNP761328115chr2H	0.931058	5.07752	0.291722
SNP761431182chr2H	0.931058	5.07752	0.291722
SNP761431478chr2H	0.931058	5.07752	0.291722
SNP761520864chr2H	0.792111	5.21397	0.165864
SNP761623684chr2H	0.931058	5.07752	0.291722
SNP761623897chr2H	0.931058	5.07752	0.291722
SNP761710272chr2H	0.806611	5.07326	0.219708
SNP761710284chr2H	0.806611	5.07326	0.219708
SNP761710448chr2H	0.744165	5.1019	0.132264
SNP761710568chr2H	0.792111	5.21397	0.165864
SNP761711485chr2H	0.642845	4.62162	0.101485
SNP761711575chr2H	0.792111	5.21397	0.165864
SNP762365252chr2H	0.937998	4.97135	0.264174
SNP762464939chr2H	1.42329	5.09939	0.593157
SNP762526722chr2H	0.681582	4.45346	0.132998
SNP762827652chr2H	0.853904	4.81102	0.254927
SNP762827706chr2H	0.853904	4.81102	0.254927
SNP762829664chr2H	0.787936	4.49562	0.245537
SNP762950592chr2H	2.23576	0.0188961	5.17143
SNP762953341chr2H	1.13749	6.64842	0.32735
SNP762990427chr2H	1.08515	6.35652	0.284407
SNP762994715chr2H	1.74935	0.0928075	4.52361
SNP763013435chr2H	1.38919	7.1019	0.489153
SNP763013662chr2H	1.06017	6.71317	0.243158
SNP763071590chr2H	1.30977	5.62728	0.435892
SNP763122863chr2H	0.965036	5.59917	0.260643
SNP763552030chr2H	1.3786	5.71195	0.491018
SNP763961891chr2H	2.23995	0.0752506	5.22182
SNP763961892chr2H	2.23995	0.0752506	5.22182
SNP763964127chr2H	0.473436	4.51771	0.0484453
SNP764281778chr2H	1.942	0.00100521	4.80904
SNP28690855chr3H	4.85176	4.09193	4.17836
SNP32735164chr3H	4.42751	6.16757	3.28095
SNP33152968chr3H	3.35354	4.49795	2.52076
SNP33154454chr3H	3.35354	4.49795	2.52076
SNP34231160chr3H	4.31908	4.56244	3.12466
SNP491378587chr3H	5.58634	4.21902	4.32257
SNP558928861chr3H	1.80747	4.72302	1.43658
SNP558928888chr3H	1.80747	4.72302	1.43658
SNP558928915chr3H	1.80747	4.72302	1.43658
SNP558928922chr3H	1.80747	4.72302	1.43658
SNP558928924chr3H	1.80747	4.72302	1.43658
SNP558928936chr3H	1.80747	4.72302	1.43658
SNP558928951chr3H	1.80747	4.72302	1.43658
SNP623759080chr3H	5.03046	3.85767	4.08962
SNP623759155chr3H	5.12103	3.89665	4.28158
SNP623759257chr3H	4.85291	3.73525	3.98599
SNP623761291chr3H	4.76863	3.46569	4.04602
SNP637689337chr3H	4.94046	7.10685	3.689
SNP637874133chr3H	6.01405	6.15957	4.59905
SNP637874138chr3H	6.01405	6.15957	4.59905
SNP637874201chr3H	5.00055	5.54494	3.75298
SNP637874206chr3H	5.00055	5.54494	3.75298
SNP637874211chr3H	4.16382	4.71752	3.20088
SNP637874220chr3H	5.00055	5.54494	3.75298
SNP637874239chr3H	4.17199	4.87284	3.04808
SNP12462942chr4H	5.08936	3.92516	3.94119
SNP420309355chr4H	4.49518	4.63867	3.4162
SNP422058401chr4H	4.79947	3.75783	3.78172
SNP422058430chr4H	4.48103	3.94169	3.41462
SNP577041307chr4H	5.24207	5.08284	4.49087
SNP577122735chr4H	4.55308	5.06407	3.36139
SNP580093689chr4H	3.95716	5.28416	2.71916
SNP580095223chr4H	3.52777	5.2663	2.18059
SNP580096165chr4H	5.42051	7.10327	3.37983
SNP580096976chr4H	3.98781	5.33298	2.49793
SNP580097024chr4H	3.48818	4.83219	2.18155
SNP580171165chr4H	4.73696	6.15906	3.032
SNP580172724chr4H	6.33973	6.5487	4.77483
SNP580172809chr4H	3.06409	4.55462	1.85408
SNP590349274chr4H	3.41547	5.06148	2.93625
SNP590411556chr4H	3.08494	4.67072	2.66214
SNP633041853chr4H	4.6094	4.93694	2.8245
SNP633043373chr4H	3.7547	4.66633	2.41221
SNP75970509chr5H	4.43371	5.28792	3.18825
SNP82548792chr5H	4.0701	5.07517	2.93802
SNP554456783chr5H	5.0729	5.7907	3.46027	1
SNP554460428chr5H	5.06091	5.57108	3.53993
SNP554460742chr5H	4.39506	4.61145	3.16219
SNP554461073chr5H	5.0311	5.5017	3.42452
SNP554463653chr5H	4.19563	5.04899	2.81537
SNP554493706chr5H	4.74817	5.14072	3.31871
SNP554497408chr5H	3.97847	4.7747	2.54336
SNP554738172chr5H	6.29838	5.82417	4.68496	2
SNP587154202chr5H	3.87429	4.48834	2.46653
SNP639599345chr5H	2.87366	4.92858	2.48134
SNP639599435chr5H	3.09342	5.14035	2.91033
SNP639599438chr5H	3.09342	5.14035	2.91033
SNP639604848chr5H	3.72888	5.35532	3.46891
SNP639604878chr5H	3.28825	4.98159	3.01866
SNP639726114chr5H	2.93666	5.09141	2.81371
SNP639841468chr5H	2.82379	4.9918	2.61461
SNP640005085chr5H	2.82379	4.9918	2.61461
SNP640026000chr5H	2.82379	4.9918	2.61461
SNP640069072chr5H	2.82379	4.9918	2.61461
SNP640069186chr5H	2.82379	4.9918	2.61461
SNP640161618chr5H	2.82379	4.9918	2.61461
SNP640333693chr5H	2.82379	4.9918	2.61461
SNP640333752chr5H	2.82379	4.9918	2.61461
SNP640347202chr5H	2.82379	4.9918	2.61461
SNP640347434chr5H	2.82379	4.9918	2.61461
SNP640363997chr5H	2.82379	4.9918	2.61461
SNP640364239chr5H	2.82379	4.9918	2.61461
SNP640364443chr5H	2.9466	4.81616	2.74477
SNP640367639chr5H	2.82379	4.9918	2.61461
SNP640367827chr5H	2.8047	5.04338	2.52688
SNP640367838chr5H	2.8047	5.04338	2.52688
SNP640394500chr5H	2.79578	4.49987	2.5714
SNP640715740chr5H	3.69994	4.68538	3.90065
SNP640816258chr5H	4.31126	4.47379	4.04605
SNP641063402chr5H	3.54378	4.89653	3.80207
SNP643414588chr5H	3.54547	4.45704	3.00674
SNP643414734chr5H	3.54547	4.45704	3.00674
SNP643636039chr5H	3.38919	4.49516	2.89126
SNP643637858chr5H	3.68443	4.89347	3.11317
SNP643788268chr5H	3.38919	4.49516	2.89126
SNP643788440chr5H	3.38919	4.49516	2.89126
SNP643788587chr5H	5.8731	5.84767	5.08859
SNP643831460chr5H	3.38919	4.49516	2.89126
SNP643831470chr5H	3.38919	4.49516	2.89126
SNP645080880chr5H	2.71075	4.66457	2.70074
SNP645395607chr5H	2.54517	4.67257	2.39782
SNP645396646chr5H	2.59453	4.54663	2.48024
SNP645843882chr5H	4.51993	4.63813	4.10119
SNP647065503chr5H	4.54291	3.80751	4.43188
SNP649184143chr5H	4.87391	4.18788	4.21578
SNP649211044chr5H	4.82565	3.88671	4.35626	3
SNP649380181chr5H	5.27652	4.29114	4.75827
SNP649403811chr5H	4.59781	3.99431	4.06934
SNP650946749chr5H	4.48812	3.91489	4.12384
SNP650946767chr5H	4.48812	3.91489	4.12384
SNP650946795chr5H	4.48812	3.91489	4.12384
SNP650952559chr5H	4.48812	3.91489	4.12384
SNP650956553chr5H	5.81043	6.17509	4.86317
SNP650971235chr5H	6.147	5.75009	5.24397
SNP650973939chr5H	5.95879	5.391	5.32169	4
SNP650976700chr5H	7.38488	6.67841	6.34002	4
SNP650998052chr5H	4.65905	3.87588	4.10054
SNP651048872chr5H	4.48812	3.91489	4.12384
SNP651049191chr5H	4.48812	3.91489	4.12384
SNP651049830chr5H	4.48812	3.91489	4.12384
SNP651050600chr5H	4.48812	3.91489	4.12384
SNP651051756chr5H	4.48812	3.91489	4.12384
SNP651514104chr5H	4.89772	4.10537	4.71828
SNP651515931chr5H	6.147	5.75009	5.24397
SNP651518659chr5H	6.147	5.75009	5.24397
SNP651518986chr5H	6.147	5.75009	5.24397
SNP651519029chr5H	6.147	5.75009	5.24397
SNP651520044chr5H	6.20525	6.00893	5.29024
SNP30214277chr6H	3.69585	1.48982	4.51831
SNP30214310chr6H	3.664	1.43004	4.52915
SNP42371655chr6H	4.45164	2.70632	3.67787
SNP561927407chr6H	4.71769	3.50326	4.20934
SNP568471765chr6H	4.45203	4.30893	3.02862
SNP574366632chr6H	2.61928	4.632	1.85028
SNP578734108chr6H	3.66256	5.39759	2.29751
