# Supplementary material for: Identification of novel genetic factors underlying the host-pathogen interaction between barley (Hordeum vulgare L.) and powdery mildew (Blumeria graminis f. sp. hordei)
Source: PLoS One. 2020 Jul 2;15(7):e0235565. doi: 10.1371/journal.pone.0235565 (PMC7332009; doi:10.1371/journal.pone.0235565)
Supplement: S6 Table — (XLSX) [file pone.0235565.s006.xlsx]

## Sheet: S6 Table
S6 Table Overview of candidate genes including sequence IDs, BLAST and amplification results
					number of SNPsd			amplificationf		sequence Ids used for conformationg
Candidate	Gene-IDa	Startb	Endb	SNPc	total	significant	confirmatione	full-length	cDNA	homologs	cDNA clone	EST
CG_1	HORVU5Hr1G078000	554454779	554457103	SNP554456783chr5H	16	1	yes	yes	yes	XM_020320876.1 XM_003578371.4	AK365822.1	HF13E21r HU05M08r HW01F09u		a Annotation in Morex (Mascher et al., 2017)
CG_a	HORVU5Hr1G078100	554458843	554463859	SNP554460428chr5H SNP554461073chr5H	79	2	several start & stop codons	-	-	XM_020320889.1	AK360543.1	GAN004K15f		b Physical start and end gene position in the reference genome in base pairs.
CG_2	HORVU5Hr1G078330	554737443	554738375	SNP554738172chr5H	18	1	yes	yes	yes	XM_020320883.1	AK371013.1 AK371762.1 AK367952.1	HO02F20S		c Name of the significant SNP.
CG_b	HORVU5Hr1G114400	643787096	643795670	SNP643788587chr5H	13	1	yes	partial	-	XM_020293196.1	AK371102.1	HV14B03r HC11C22y HOO4I23w		dnumber of SNPs per candidate gene
CG_c	HORVU5Hr1G115160	645842910	645846424	SNP645843882chr5H	27	1	only partial coverarge by ESTs	-	-	XM_020306251.1	AK370532.1	HF13G09r RUS118G08r		econfirmation of the candidate via BLASTN analysis or reason why not
CG_d	HORVU5Hr1G116810	649183282	649184450	SNP649184143chr5H	5	1	potential pseudogen	-	-	XM_020319101.1	AK358688.1	-		famplification of full-length sequence from genomic DNA or of a short fragment from cDNA
CG_3	HORVU5Hr1G116860	649208466	649212390	SNP649211044chr5H	18	1	yes	yes	yes	XM_003559157.3	AK375834.1	HM05L23r HF05C08r HDP07C02w		gsequence IDs for homologues (predicted) genes of related species, of potential cDNA clones and of expressed sequence tags (ESTs)
CG_e	HORVU5Hr1G116890	649379862	649380963	SNP649380181chr5H	15	1	two stop codons, no cDNAs	-	-	XM_020303942.1 XM_020330238.1	-	HDP15011w
CG_f	HORVU5Hr1G117600	650944272	650946995	SNP650946749chr5H SNP650946767chr5H SNP650946795chr5H	17	3	no ESTs	-	-	XM_020330053.1 XM_006664922.1	AK365818.1	-		Mascher M, Gundlach H, Himmelbach A, Beier S, Twardziok SO, Wicker T, et al. A chromosome conformation capture ordered sequence of the barley genome. Nature. 2017;544:427–433. doi: 10.1038/nature22043.
CG_g	HORVU5Hr1G117610	650950839	650956876	SNP650956553chr5H	44	1	several start & stop codons	-	-	XM_020316411.1 XM_003576606.3	-	HX14P19r
CG_h	HORVU5Hr1G117630	650970593	650971965	SNP650971235chr5H	11	1	no ESTs and cDNA	-	-	XM_020341151.1 XM_014902741.2	-	-
CG_4	HORVU5Hr1G117650	650973514	650980482	SNP650973939chr5H SNP650976700chr5H	27	2	yes	yes	yes	XM_020341159.1 XM_010240873.3	AK249394.1	RUS41G07w HU06C07r
CG_i	HORVU5Hr1G117670	650997747	650999529	SNP650998052chr5H	24	1	two start codons	-	-	XM_020341149.1 XM_003562981.1	AK368987.1	GAN007K22u RUS99G11w
CG_j	HORVU5Hr1G117690	651046705	651052934	SNP651048872chr5H SNP651049191chr5H SNP651049830chr5H SNP651050600chr5H SNP651051756chr5H	67	5	several start and stop codons	-	-	XM_020335193.1 XM_010240584.1	AK373768.1	HDP33F24w HV05F18r
CG_k	HORVU5Hr1G117970	651513461	651520020	SNP651515931chr5H SNP651518659chr5H SNP651518986chr5H SNP651519029chr5H SNP651520044chr5H	54	5	yes	no	-	XM_020293233.1 XM_003562894.4	AK355984.1	HZ42H04r HDP33C08w
